# Supplementary material for: Fracture Mapping in High-Energy Chest Trauma
Source: J Clin Med. 2024 Oct 14;13(20):6127. doi: 10.3390/jcm13206127 (PMC11508976; doi:10.3390/jcm13206127)
Supplement: Supplementary file 1 [file jcm-13-06127-s001.zip]

Archive with 1 entries (1 files):
- jcm-3190608-supplementary.xlsx
