# Supplementary material for: Fracture Mapping in High-Energy Chest Trauma
Source: J Clin Med. 2024 Oct 14;13(20):6127. doi: 10.3390/jcm13206127 (PMC11508976; doi:10.3390/jcm13206127)
Supplement: Supplementary file 1 [file jcm-13-06127-s001.zip › jcm-3190608-supplementary.xlsx]

## Sheet: Sheet1
Patient number	Rib number	Length from spine to fracture line (mm)	Rib length (mm)	Fracture line percentage position	Gender	Age	Injury mechanism	Rib fracture	Clavicle fracture	Scapular fracture	Thoracic vertebra fracture	Sternum fracture	Intracranial Hemorrhage	Cranial fracture	Cerebral contusion and laceration	Pneumothorax	Hemothorax	Hemopneumothorax	Pulmonary contusion	Atelectasis	Flail chest	Abdominal injury	Cervical vertebra fracture	Lumbar vertebra fracture	Extremity fracture	Pelvic fracture	Hemorrhagic shock	Aortic dissection	Femoral artery injury	Pulmonary embolism	Cardiac contusion	Thoracic surgery	Cranial surgery	Abdominal surgery	Spine surgery	Pelvic surgery	Vascular surgery	Extremity surgery
1	21	17.92	304.63	0.0588255	M	25	Electric Bicycle versus Vehicle	Y	Y	Y	N	N	N	N	N	N	N	N	Y	Y	N	Y	Y	N	N	N	N	N	N	N	N	N	N	N	N	N	N	N
1	16	56.03	260.16	0.215367
1	13	14.29	97.57	0.146459
2	6	169.03	341.72	0.494645	M	44	Motorcycle accident	Y	N	N	N	N	N	N	N	N	Y	N	Y	N	N	Y	N	N	N	N	N	N	N	N	Y	N	N	N	N	N	N	Y
2	7	119.81	333.85	0.358874
3	2	127.45	194.54	0.655135	M	47	Motorcycle accident	Y	Y	Y	N	N	N	N	N	N	N	N	N	N	N	N	N	N	N	N	N	N	N	N	N	N	N	N	N	N	N	N
4	17	109.65	330.25	0.332021	M	69	Vehicle versus Vehicle	Y	N	N	N	N	N	N	N	N	N	N	N	Y	N	N	N	N	N	N	N	N	N	N	N	N	N	N	N	N	N	N
4	18	274.03	305.58	0.896754
5	2	114.07	221	0.516154	M	65	Electric Bicycle versus Vehicle	Y	N	N	N	N	N	N	N	N	N	N	Y	N	N	N	N	N	N	N	N	N	N	N	N	N	N	N	N	N	N	N
5	3	113.79	251.4	0.452625
5	4	128.17	273.16	0.469212
5	5	215.39	272	0.791875
5	5	152.46	272	0.560515
6	1	29.38	144.54	0.203266	M	24	Vehicle versus Vehicle	Y	Y	Y	N	N	N	N	N	Y	Y	Y	Y	N	Y	N	N	N	Y	Y	N	N	N	N	N	Y	N	N	N	N	N	Y
6	1	79.75	144.54	0.55175
6	2	49.91	247.08	0.201999
6	3	48.41	291.31	0.16618
6	4	42.75	295.62	0.144611
6	4	119.44	295.62	0.404032
6	5	43.04	322	0.133665
6	6	46.88	330.1	0.142018
6	7	41.55	311.65	0.133323
6	8	45.14	290.26	0.155516
6	9	47.74	301.12	0.158541
6	10	64.51	220.77	0.292205
6	13	111.36	126.89	0.877611
6	14	50.79	226.42	0.224318
6	14	175.92	226.42	0.776963
6	15	70.94	284.2	0.249613
6	15	202	284.2	0.710767
6	16	60.04	301	0.199468
6	16	194	301	0.644518
6	17	52.7	309.3	0.170385
6	17	197.9	309.3	0.639832
6	18	70.28	328.3	0.214072
6	18	221.2	328.3	0.673774
6	19	77.18	326.24	0.236574
6	19	237.62	326.24	0.728359
6	20	76.46	313.09	0.244211
6	21	13.51	278.62	0.048489
7	14	192.45	205.33	0.937272	M	50	Vehicle versus Vehicle	Y	N	N	N	N	N	N	N	Y	N	N	N	Y	N	N	N	N	Y	Y	Y	N	Y	N	N	N	N	N	N	N	Y	Y
7	19	194.32	305.75	0.635552
8	14	44.06	184.23	0.239158	M	71	Electric Bicycle versus Vehicle	Y	N	N	N	N	N	N	N	N	N	N	N	N	N	N	N	N	N	N	N	N	N	N	N	N	N	N	N	N	N	N
8	15	58.78	219.02	0.268377
8	16	68.49	259.06	0.264379
8	17	88.98	287.84	0.30913
8	17	201.39	287.84	0.69966
8	18	174.55	292.43	0.596895
8	18	78.53	292.43	0.268543
8	19	77.83	286.29	0.271857
8	19	162.33	286.29	0.567012
8	20	131.84	282.49	0.466707
9	16	35.47	269.67	0.131531	M	35	Vehicle versus Vehicle	Y	N	N	N	N	N	N	N	N	N	N	N	N	N	N	N	N	Y	N	N	N	N	N	N	N	N	N	N	N	N	Y
9	17	251.6	260.39	0.966243
10	13	99.45	117.24	0.84826	M	55	Electric Bicycle versus Vehicle	Y	Y	N	N	N	N	N	N	N	N	N	N	N	N	N	N	N	N	N	N	N	N	N	N	N	N	N	N	N	N	N
10	14	128.41	206.66	0.621359
10	15	147.44	254.57	0.579173
10	1	100.09	112.35	0.890877
10	2	61.78	175.23	0.352565
10	3	60.7	251.88	0.240988
10	4	78.78	273.35	0.288202
10	5	56.36	304.01	0.185389
10	6	23.52	304.4	0.0772668
10	6	219.09	304.4	0.719744
10	7	215.29	303.92	0.708377
11	16	144.92	273.5	0.529872	F	54	Vehicle versus Vehicle	Y	N	N	N	N	N	N	N	N	N	N	Y	N	N	Y	N	Y	Y	Y	N	N	N	N	N	N	N	N	N	N	N	N
11	18	275.53	290.81	0.947457
11	19	230.02	291.82	0.788226
11	20	208.57	274.53	0.759735
12	18	232.45	274.85	0.845734	F	55	Vehicle versus Vehicle	Y	N	N	N	N	N	N	N	Y	Y	Y	Y	N	N	N	N	N	N	Y	N	N	N	N	N	Y	N	N	N	N	N	N
12	19	222.4	284.43	0.781915
12	20	202.25	263.71	0.766941
12	21	205.87	241.68	0.851829
12	22	58.18	212.08	0.27433
12	23	49.5	172.14	0.287557
12	3	54.19	212.87	0.254569
12	3	142.01	212.87	0.667121
12	8	137.75	251.95	0.546735
12	8	176.65	251.95	0.701131
12	9	122.17	234.08	0.521916
13	14	100.82	180.3	0.559179	F	55	Vehicle versus Vehicle	Y	N	N	N	N	N	N	N	N	N	N	Y	N	Y	N	N	Y	Y	Y	N	N	N	N	N	Y	N	N	N	N	N	Y
13	15	105.44	230.94	0.456569
13	15	189.78	230.94	0.821772
13	16	54.59	244.71	0.22308
13	16	114.55	244.71	0.468105
13	17	29.23	255.92	0.114215
13	17	121.78	255.92	0.475852
13	21	48.22	239.37	0.201445
13	22	49.08	221.16	0.221921
13	23	58.93	159.41	0.369676
13	4	247.68	253.01	0.978934
13	5	264.15	279.76	0.944202
13	6	232.07	283.4	0.818878
14	15	151.86	277.21	0.547816	M	52	Crush Injury	Y	N	N	N	N	N	Y	N	Y	Y	Y	N	N	N	Y	N	N	Y	Y	Y	N	N	N	N	Y	N	N	N	Y	N	Y
14	16	190.18	297.73	0.638767
14	13	8.76	120.05	0.0729696
14	15	162.85	256.61	0.634621
14	16	191.79	288.46	0.664876
14	17	51.6	319.07	0.16172
14	17	141.68	319.07	0.44404
14	18	45.23	300.44	0.150546
14	18	103.8	300.44	0.345493
14	18	245.31	300.44	0.816502
14	19	82.44	302.1	0.27289
14	19	186.36	302.1	0.616882
14	20	82.58	288.11	0.286627
14	21	88.53	253.86	0.348736
15	5	127.2	292.58	0.434753	F	63	Vehicle versus Vehicle	Y	Y	N	N	N	N	N	N	N	N	N	N	N	N	N	N	N	N	N	N	N	N	N	N	N	N	N	N	N	N	N
15	6	74.8	312.02	0.239728
15	7	77.26	299.46	0.257998
16	1	101.5	109.3	0.928637	M	35	Vehicle versus Vehicle	Y	N	Y	N	N	Y	Y	Y	Y	N	N	Y	N	N	N	N	N	N	N	N	N	N	N	N	N	N	N	N	N	N	N
16	2	151.99	190.59	0.797471
16	3	137.06	239.51	0.572252
16	4	159.15	291.03	0.546851
16	5	44.38	265.06	0.167434
16	6	75.01	302.79	0.247729
16	7	89.11	298.5	0.298526
16	8	81.09	294.2	0.275629
17	14	149.45	214.3	0.697387	M	61	Vehicle versus Vehicle	Y	N	N	Y	N	Y	N	N	N	N	N	Y	N	N	N	Y	N	N	N	Y	N	N	N	N	N	N	N	N	N	N	N
17	15	190.04	266.28	0.713685
17	16	216.82	314.47	0.689478
17	17	215.03	316.17	0.680109
17	18	242.18	308.6	0.78477
17	2	138.08	220.29	0.62681
17	3	181.58	264.69	0.68601
17	4	211.5	282.72	0.74809
17	5	220.81	304.28	0.72568
17	6	215.32	311.17	0.691969
17	7	234.68	301.12	0.779357
18	13	71.06	80.22	0.885814	F	51	Heavy Object Impact Injury	Y	Y	N	N	N	N	N	N	N	N	N	Y	N	N	N	N	N	Y	Y	N	N	N	N	N	Y	N	N	N	Y	N	Y
18	1	79.22	88.36	0.89656
19	8	66.06	299.21	0.220781	M	53	Mechanical Injury	Y	N	N	N	N	N	N	N	N	N	N	Y	N	N	N	N	N	N	N	N	N	N	N	N	N	N	N	N	N	N	N
19	14	92.88	197.77	0.469636
19	15	35.2	268.41	0.131143
19	17	262.58	301.13	0.871982
19	18	272.13	313.69	0.867513
19	19	284.62	319.64	0.890439
19	20	266.46	296.18	0.899656
19	20	65.39	296.18	0.220778
19	21	248.11	286.62	0.865641
19	21	83.86	286.62	0.292583
19	8	62.08	315.91	0.196512
20	2	82.06	161.36	0.508552	M	61	Vehicle versus Vehicle	Y	N	N	N	N	N	N	N	N	N	N	Y	N	N	N	N	N	Y	N	N	N	N	N	N	N	N	N	N	N	N	Y
20	5	177.84	286.3	0.621167
20	6	221.66	300.03	0.738793
20	7	171.23	292.99	0.584423
20	8	168.34	266.42	0.631859
20	8	240.24	266.42	0.901734
20	9	135.68	243.93	0.556225
20	9	208.17	243.93	0.853401
20	10	133.62	234.2	0.570538
20	10	191.35	234.2	0.817037
20	11	85.74	139.32	0.615418
20	12	40.17	90.41	0.444309
21	15	109.84	225.35	0.48742	F	70	Vehicle versus Vehicle	Y	Y	N	N	N	N	N	N	N	N	N	N	N	N	N	N	N	N	Y	N	N	N	N	N	N	N	N	N	N	N	N
21	16	95.38	258.26	0.369318
21	17	87.59	269.18	0.325396
21	20	128.4	243.02	0.528352
21	22	128.22	206.16	0.621944
21	3	180.54	225.19	0.801723
21	4	117.96	246.27	0.478986
22	10	78.78	146.22	0.538777	F	71	Vehicle versus Vehicle	Y	N	N	N	N	Y	N	Y	N	N	N	Y	Y	N	N	N	N	Y	Y	N	N	N	N	N	N	N	N	N	N	N	N
22	14	63.24	138.83	0.455521
23	3	59.85	249.6	0.239784	M	30	Bicycle versus Vehicle	Y	N	N	N	N	N	N	N	N	N	N	N	N	N	Y	N	N	N	Y	N	N	N	N	N	N	N	N	N	Y	N	N
23	4	226.1	277.35	0.815215
24	11	60.94	216	0.28213	F	57	Vehicle versus Vehicle	Y	N	Y	N	N	N	N	N	N	N	N	N	N	Y	N	N	N	N	N	N	N	N	N	N	Y	N	N	N	N	N	N
24	10	69.24	235.57	0.293925
24	12	59.18	139.11	0.425419
24	3	71.16	274.4	0.259329
24	3	172.01	274.4	0.626859
24	2	145.49	217.31	0.669504
25	2	138.96	217.31	0.639455	M	49	Electric Bicycle versus Vehicle	Y	N	Y	Y	N	Y	N	Y	N	N	N	N	N	N	N	N	N	N	N	N	N	N	N	N	N	Y	N	N	N	N	N
25	3	107.72	267.09	0.40331
25	4	119.68	306.96	0.389888
25	5	123.51	308.78	0.399994
25	5	240.35	308.78	0.778386
25	6	111.18	329.46	0.337461
25	7	108.61	327.84	0.33129
26	3	103.18	271.48	0.380065	M	55	High fall (＞3 meters)	Y	N	Y	Y	N	N	N	N	Y	Y	Y	Y	N	N	N	N	N	N	Y	N	N	N	N	N	N	N	N	N	Y	N	N
26	3	219.19	271.48	0.807389
26	4	102.87	305.63	0.336583
26	5	84.03	307.16	0.273571
26	5	156.5	307.16	0.509506
26	6	83.73	322.85	0.259346
26	6	248.74	322.85	0.770451
26	7	101.79	307.9	0.330594
26	8	103.06	286.95	0.359157
26	9	98.37	284.9	0.345279
27	20	247.87	291.38	0.850676	M	47	Vehicle versus Vehicle	Y	N	N	N	N	Y	N	N	Y	Y	Y	N	N	N	Y	N	N	Y	Y	Y	N	N	N	N	N	N	Y	N	Y	N	N
27	21	235.17	276.21	0.851417
27	22	105.99	255.52	0.414801
27	23	107.58	199	0.540603
27	24	20.71	134.09	0.154449
27	2	159.82	188.85	0.84628
27	3	212.22	243.41	0.871862
27	8	180.16	288.46	0.624558
27	10	141.83	231.85	0.611732
28	2	115.41	201.92	0.571563	M	46	Heavy Object Impact Injury	Y	N	N	N	N	N	N	N	N	N	N	Y	N	N	Y	N	N	Y	Y	Y	N	N	N	N	N	N	Y	N	N	N	N
29	3	69.03	258.21	0.267341	M	65	Vehicle versus Vehicle	Y	N	N	N	N	N	N	N	Y	Y	Y	Y	N	Y	N	N	Y	Y	Y	N	N	N	N	N	Y	N	N	N	Y	N	N
29	3	145.89	258.21	0.565005
29	4	79.5	285.59	0.278371
29	4	176.23	285.59	0.617073
29	5	60.05	291.35	0.206109
29	5	169.29	291.35	0.581054
29	7	85.83	313.1	0.27413
29	7	204.39	313.1	0.652795
29	8	76.11	299.15	0.254421
29	9	76.36	259.54	0.294213
29	13	48.96	154.4	0.317098
29	19	78.04	292.98	0.266366
29	20	61.84	248.6	0.248753
29	21	78.89	264.85	0.297867
29	22	73.26	226.87	0.322916
29	23	111.74	181.35	0.616157
30	15	154.5	243.21	0.635253	M	59	Bicycle versus Vehicle	Y	Y	N	N	N	N	N	N	Y	N	N	N	N	N	N	N	N	N	N	N	N	N	N	N	N	N	N	N	N	N	N
30	16	164.43	286.71	0.573506
30	17	159.41	303.73	0.524841
30	4	219.87	254.1	0.865289
30	5	244.97	268.48	0.912433
30	7	271.08	282.36	0.960051
30	11	125.93	194.57	0.647222
31	14	142.09	156.87	0.905782	F	51	Vehicle versus Vehicle	Y	Y	N	N	N	N	N	N	Y	N	N	N	N	N	N	N	N	N	N	N	N	N	N	N	N	N	N	N	N	N	N
31	15	200.32	208.18	0.962244
31	15	151.47	208.18	0.727592
31	16	210.82	258.15	0.816657
31	17	237.84	290.38	0.819065
31	18	79.6	290.94	0.273596
31	18	239.73	290.94	0.823984
31	23	144.48	183.28	0.788302
32	4	80.74	276.72	0.291775	M	58	Bicycle versus Vehicle	Y	N	N	N	N	N	N	N	N	N	N	N	N	N	N	N	N	Y	N	N	N	N	N	N	N	N	N	N	N	N	Y
32	5	60.27	277.02	0.217566
32	5	117.89	277.02	0.425565
32	6	71.07	290.38	0.244748
32	7	71.75	279.15	0.25703
32	7	220.45	279.15	0.789719
32	8	79.19	286.12	0.276772
33	13	41.33	176.31	0.234417	M	59	Vehicle versus Vehicle	Y	Y	N	N	Y	N	N	N	Y	Y	Y	Y	N	N	Y	N	N	N	N	N	N	N	N	N	N	N	N	N	N	N	N
33	14	80.98	185.46	0.436644
33	15	70.15	273.1	0.256866
33	15	130.82	273.1	0.479019
33	16	73.02	312.72	0.2335
33	16	147.97	312.72	0.473171
33	17	76.72	334.84	0.229124
33	18	85.8	339.36	0.252829
33	19	89.54	338.87	0.264231
33	19	319.21	338.87	0.941984
33	6	28.55	338.78	0.084273
33	7	19.8	336.59	0.0588253
34	14	52.69	203.43	0.259008	M	68	Vehicle versus Vehicle	Y	Y	N	Y	N	Y	Y	N	N	N	N	N	N	N	N	N	N	N	N	N	N	N	N	N	N	Y	N	N	N	N	N
34	14	121	203.43	0.594799
34	15	82.25	302.89	0.271551
34	15	209.89	302.89	0.692958
34	16	172.14	321.09	0.536111
34	16	287.34	321.09	0.894889
34	17	67.08	339.03	0.197859
34	17	151.08	339.03	0.445624
34	18	111.66	294.76	0.378817
34	18	253.49	294.76	0.859988
34	19	100.67	332.48	0.302785
34	19	228.25	332.48	0.686507
34	19	296.79	332.48	0.892655
34	20	156.2	306.78	0.50916
34	20	189.92	306.78	0.619076
34	20	268.93	306.78	0.876622
34	21	224.37	288.85	0.77677
34	21	285.44	288.85	0.988195
35	3	147.17	235.7	0.624395	M	50	Electric Bicycle versus Vehicle	Y	N	N	N	N	Y	N	N	N	Y	N	N	Y	N	Y	N	N	Y	Y	N	N	N	N	Y	Y	N	N	N	N	N	Y
35	4	169.28	285.77	0.592364
35	7	268.92	288.93	0.930744
35	15	191.91	260.29	0.737293
35	19	216	309.08	0.698848
35	20	229.18	296.36	0.773316
36	18	208.76	305.23	0.683943	M	62	Vehicle versus Vehicle	Y	N	N	N	N	N	N	N	Y	Y	Y	N	N	N	N	N	N	N	N	Y	N	N	N	N	Y	N	N	N	N	N	N
36	19	175.46	302.69	0.579669
36	20	154.95	289.24	0.535714
36	21	83.09	266.03	0.312333
37	18	108.26	325.79	0.3323	M	58	Vehicle versus Vehicle	Y	N	N	N	N	N	N	N	N	N	N	Y	N	N	Y	N	N	N	N	N	N	N	N	N	Y	N	N	N	N	N	N
37	18	247.79	325.79	0.760582
37	19	93.04	313.61	0.296674
37	20	85.41	299.48	0.285194
37	21	94.63	279.83	0.33817
38	2	142.87	192.53	0.742066	F	51	Electric Bicycle versus Vehicle	Y	N	Y	N	N	N	N	N	N	N	N	Y	N	N	N	N	Y	N	Y	N	N	N	N	N	N	N	N	N	Y	N	N
38	4	275.41	289.53	0.951231
38	6	270.3	293.22	0.921833
38	8	261.81	276.29	0.947591
38	15	184.98	249.45	0.741551
38	20	115.22	290.3	0.3969
38	21	74.75	263.33	0.283864
38	22	98.41	270.08	0.364374
38	23	89.09	202.78	0.439343
38	24	76.19	119.1	0.639715
39	5	158.3	277.9	0.569629	M	55	Biogas Explosion Injury	Y	N	Y	N	N	N	N	N	Y	Y	Y	N	Y	N	Y	N	Y	N	N	N	N	N	N	N	Y	N	N	Y	N	N	N
39	7	181.4	280.43	0.646864
39	7	230.88	280.43	0.823307
39	16	65.05	272.24	0.238944
39	17	81.98	294.98	0.277917
39	19	76.96	314.35	0.244823
39	23	72.66	166.87	0.435429
40	1	80.16	151.19	0.530194	M	31	Vehicle versus Vehicle	Y	Y	N	N	N	N	Y	N	Y	Y	Y	Y	N	N	Y	N	N	N	N	N	N	N	N	N	N	N	N	N	N	N	N
40	2	127.24	240.12	0.529902
40	3	151.36	257.27	0.588331
40	4	42.99	275.37	0.156117
40	4	150.29	275.37	0.545775
40	5	48.86	271.29	0.180102
40	5	158.69	271.29	0.584946
40	6	209.7	309.94	0.676583
40	7	169.88	297.73	0.570584
40	14	196.09	222.27	0.882215
40	15	149.57	261.88	0.571139
40	16	182.22	286.6	0.635799
40	17	168.85	303.45	0.556434
40	18	196.41	294.33	0.667312
40	19	200.25	296.71	0.674901
41	4	245.09	285.15	0.859513	M	66	Vehicle versus Vehicle	Y	Y	Y	N	Y	N	Y	N	N	N	N	Y	N	N	Y	N	N	Y	N	Y	N	N	N	N	N	N	N	N	N	N	Y
41	5	225.51	289.64	0.778587
41	6	269.44	291.39	0.924671
41	7	264.55	284.72	0.929158
41	8	270.51	288.91	0.936312
41	9	261.88	279.85	0.935787
41	15	203.43	259.26	0.784656
41	16	223.54	289.12	0.773174
41	17	217.75	282.67	0.770333
41	18	149.98	295.51	0.507529
41	19	207.27	298.15	0.695187
41	20	218.34	286.06	0.763266
41	21	124.55	273.46	0.45546
42	17	182.23	297.67	0.612188	M	52	Electric Bicycle versus Vehicle	Y	N	Y	Y	N	N	N	N	Y	N	N	N	N	N	N	N	Y	Y	Y	N	N	N	N	N	N	N	N	Y	Y	N	Y
42	18	187.66	307.95	0.609385
42	19	25.34	304.13	0.0833196
42	20	24.73	292.26	0.0846164
42	23	74.14	223.96	0.331041
43	2	133.66	209.65	0.637539	M	57	High fall (＞3 meters)	Y	N	N	N	N	N	N	N	N	N	N	Y	N	N	N	N	N	N	Y	Y	N	N	N	N	Y	N	N	N	Y	N	N
43	3	78.73	267.85	0.293933
43	3	161.57	267.85	0.603211
43	7	77.3	316.9	0.243926
43	7	279.99	316.9	0.883528
43	8	69.77	297.86	0.234238
43	8	273.65	297.86	0.91872
43	10	96.32	234.21	0.411255
44	13	82.73	103.64	0.798244	M	34	Motorcycle accident	Y	Y	N	N	N	N	N	N	Y	Y	Y	Y	N	N	Y	N	N	N	N	Y	N	N	N	N	Y	N	N	Y	N	N	N
44	14	25.53	210.77	0.121127
44	14	147.61	210.77	0.700337
44	15	23.62	282.26	0.0836817
44	15	178.9	282.26	0.633813
44	16	40.79	280.38	0.145481
44	16	146.26	280.38	0.521649
44	17	31.98	292.33	0.109397
44	17	120.62	292.33	0.412616
44	18	24.34	317.14	0.0767484
44	18	231.83	317.14	0.731002
44	21	109	272.4	0.400147
44	22	83.43	231.85	0.359845
45	3	114.99	245.32	0.468735	F	50	Vehicle versus Vehicle	Y	N	N	N	N	Y	N	Y	N	N	N	N	N	N	N	N	N	Y	N	N	N	N	N	N	N	N	N	N	N	N	Y
46	17	77.24	286.44	0.269655	M	58	Vehicle versus Vehicle	Y	N	N	N	N	Y	N	N	N	N	N	N	N	N	N	N	N	Y	Y	N	N	N	N	N	N	N	N	N	N	N	N
46	19	90.39	286.93	0.315025
46	19	162.8	286.93	0.567386
46	20	73.68	291.57	0.252701
46	20	164.16	291.57	0.563021
46	22	78.69	236.4	0.332868
47	16	201.64	290.51	0.69409	M	67	Vehicle versus Vehicle	Y	N	N	N	N	N	N	N	N	N	N	N	N	N	Y	N	N	N	N	N	N	N	N	N	Y	N	Y	N	N	N	N
47	17	221.55	312.84	0.708189
47	18	217.29	309.64	0.70175
47	19	164.94	297.56	0.554308
48	16	71.29	232.16	0.307073	M	62	High fall (＞3 meters)	Y	N	N	N	N	N	N	N	Y	N	N	N	N	N	N	N	N	N	N	N	N	N	N	N	Y	N	N	Y	N	N	N
48	17	44.97	305.1	0.147394
48	17	87.06	305.1	0.285349
48	17	302.75	305.1	0.992298
48	18	75.91	305.94	0.248121
48	19	94.53	305.53	0.309397
48	22	72.18	236.05	0.305783
48	23	78.87	166.41	0.47395
48	5	49.1	295.42	0.166204
49	1	78.41	108.89	0.720084	M	54	High fall (＞3 meters)	Y	N	N	N	Y	N	N	N	N	N	N	Y	N	N	N	N	Y	Y	Y	N	N	N	N	N	Y	N	N	N	N	N	Y
49	2	118.94	207.89	0.572129
49	3	156.36	252.09	0.620255
49	4	173.14	275.18	0.629188
49	5	191.55	288.47	0.664021
49	6	219.53	296.24	0.741055
49	13	88.73	113.68	0.780524
49	14	165.16	203.5	0.811597
49	15	212.32	250.82	0.846503
49	16	233.61	280.67	0.83233
49	20	98.45	295.13	0.333582
49	20	168.15	295.13	0.569749
49	21	120.88	281.09	0.43004
50	14	43.95	233.68	0.188078	M	22	Motorcycle versus Vehicle	Y	Y	Y	Y	N	N	N	N	Y	Y	Y	N	N	N	N	Y	N	Y	N	N	N	N	N	N	Y	N	N	N	N	N	N
50	15	80.41	294.65	0.2729
50	16	61.61	316.11	0.194901
50	17	57.84	317.12	0.182392
50	18	61.55	322.98	0.190569
50	19	63.16	328.1	0.192502
50	6	254.21	330.83	0.768401
50	7	249.72	331.08	0.754259
50	8	201.01	282.69	0.711062
50	9	159.51	243.29	0.655637
50	10	121.02	185.55	0.652223
51	3	250.58	274.06	0.914325	M	43	High fall (＞3 meters)	Y	N	N	N	N	N	N	N	Y	N	N	Y	N	N	Y	N	N	N	N	N	N	N	N	N	Y	N	Y	N	N	N	N
51	4	143.08	306.35	0.467047
51	5	165.03	319.55	0.516445
51	6	149.57	314.02	0.476307
51	7	188.28	300.41	0.626743
51	8	175.05	292.85	0.597746
51	9	166.4	261.29	0.63684
51	10	151.18	229.81	0.657848
51	11	59.87	182.52	0.328019
51	11	135.93	182.52	0.74474
51	15	47.4	261.05	0.181574
51	15	115.63	261.05	0.442942
51	18	181.61	324.21	0.560162
51	21	194.62	274.11	0.710007
52	3	157.94	227.66	0.693754	F	55	Electric Bicycle versus Vehicle	Y	Y	N	N	N	Y	N	N	N	Y	N	N	N	N	N	N	N	Y	N	N	N	N	N	N	N	N	N	N	N	N	Y
52	4	190.62	284.87	0.669147
52	5	193.44	292.31	0.661763
52	6	196.17	295.61	0.663611
52	7	201.24	273.31	0.736307
52	8	205.3	291.64	0.70395
52	9	215.74	277	0.778845
52	10	26.73	247	0.108219
52	11	28.05	218.71	0.128252
52	14	102.02	188.15	0.542227
52	16	137.12	257.46	0.532588
52	17	211.09	306.09	0.689634
52	18	233.87	274.53	0.851892
52	18	247.77	274.53	0.902524
53	15	60.11	256.91	0.233973	M	29	Bicycle versus Vehicle	Y	N	N	N	N	N	N	N	N	N	N	N	N	N	Y	N	N	Y	N	Y	N	N	N	N	N	N	N	N	N	N	Y
53	21	199.15	305.81	0.651221
53	22	198.14	266.23	0.744244
53	1	32.87	118.87	0.276521
54	13	77.93	105.31	0.740006	M	64	Vehicle versus Vehicle	Y	Y	N	N	N	N	N	N	Y	N	N	N	N	N	N	N	N	N	Y	N	N	N	N	N	Y	N	N	N	Y	N	N
54	14	53.93	199.3	0.270597
54	14	157.75	199.3	0.79152
54	15	58.75	249.57	0.235405
54	15	188.44	249.57	0.755059
54	16	72.75	201.46	0.361114
54	17	237.91	337.55	0.704814
54	18	183.9	330.84	0.555858
54	19	210.87	318.71	0.661636
54	1	90.65	104.7	0.865807
54	2	164.31	229.92	0.71464
54	3	202.49	290.15	0.69788
54	4	195.42	320.88	0.609013
54	4	292.69	320.88	0.912148
54	5	225.48	337.17	0.668743
54	6	244.91	333.71	0.733901
54	7	237	327.73	0.723156
54	8	209.53	313.23	0.668933
54	9	214.02	289.08	0.740349
55	2	167.83	227.45	0.737876	M	51	High fall (＞3 meters)	Y	N	N	N	N	N	N	N	Y	N	N	Y	N	N	Y	N	N	N	N	N	N	N	N	N	Y	N	N	N	N	N	N
55	13	15.86	122.33	0.129649
55	14	46.9	215.67	0.217462
55	15	50.32	244.33	0.205951
55	16	48.72	307.24	0.158573
55	17	48.34	320.16	0.150987
55	18	61.94	323.66	0.191374
55	19	39.48	316.69	0.124664
55	19	129.71	316.69	0.40958
55	20	61.93	318.12	0.194675
55	20	200.7	318.12	0.630894
55	21	52.07	291.67	0.178524
55	21	147.51	291.67	0.505743
56	20	184.05	316.59	0.581351	M	92	Vehicle versus Vehicle	Y	N	N	N	N	Y	N	N	N	N	N	N	N	N	N	N	N	N	N	N	N	N	N	N	N	N	N	N	N	N	N
56	21	89.33	268.94	0.332156
56	4	218.38	290.14	0.752671
56	5	220.38	314.66	0.700375
56	6	227.76	293.48	0.776067
56	7	243.46	299.32	0.813377
56	8	230.52	283.57	0.812921
57	2	36.3	229.88	0.157908	M	60	Vehicle versus Vehicle	Y	Y	N	N	N	Y	N	Y	Y	Y	Y	Y	N	N	N	N	N	N	N	N	N	N	N	N	Y	Y	N	N	N	N	N
57	2	109.4	229.88	0.4759
57	3	71.04	294.07	0.241575
57	3	102.25	294.07	0.347706
57	3	129.58	294.07	0.440643
57	3	198.17	294.07	0.673887
57	4	63.5	283.66	0.22386
57	4	211.31	283.66	0.744941
57	5	62.29	281.83	0.22102
57	5	168.97	281.83	0.599546
57	5	227.24	281.83	0.806302
57	6	79.48	293.59	0.270718
57	6	125.81	293.59	0.428523
57	7	85.24	311.51	0.273635
57	8	81.32	305.56	0.266134
57	9	62.36	280.67	0.222183
57	10	56.42	250.57	0.225167
58	3	140.96	253.24	0.556626	M	59	Vehicle versus Vehicle	Y	N	N	N	N	N	N	N	N	N	N	N	Y	Y	Y	N	N	N	N	N	N	N	N	N	Y	N	N	N	N	N	N
58	4	152.38	290.15	0.525177
58	5	43.44	287.87	0.150901
58	5	158.2	287.87	0.549554
58	6	45.59	287.26	0.158706
58	6	221.44	287.26	0.77087
58	7	36.71	283.23	0.129612
58	7	173.08	283.23	0.611093
58	23	122.74	177.99	0.689589
59	15	159.21	286.58	0.555552	M	61	Electric Bicycle versus Vehicle	Y	N	N	N	N	N	N	N	Y	Y	N	N	N	N	Y	N	N	N	N	N	Y	N	N	N	N	N	N	N	N	Y	Y
59	16	234.84	309.49	0.758797
59	17	167.42	327.56	0.511112
60	13	79.27	95.3	0.831794	F	29	Vehicle versus Vehicle	Y	N	N	N	N	N	N	N	Y	Y	Y	Y	N	N	Y	N	N	Y	N	N	N	N	N	N	Y	N	N	N	N	N	N
60	14	127.83	167.6	0.762709
60	15	7.94	227.64	0.0348796
60	15	154.58	227.64	0.679055
60	16	19.43	256.68	0.0756974
60	16	160.17	256.68	0.624007
60	17	21.97	269.2	0.0816122
60	17	145.71	269.2	0.54127
60	18	9.8	276.7	0.0354174
60	19	7.83	266.48	0.0293831
60	20	8.53	265.86	0.0320846
60	21	6.68	240.06	0.0278264
60	4	145.25	235.43	0.616956
60	5	157.05	253.5	0.619527
60	6	172.7	270.2	0.639156
60	7	205.46	276.86	0.742108
61	3	85.79	226.29	0.379115	F	47	Vehicle versus Vehicle	Y	N	Y	N	N	N	N	N	N	N	N	N	N	N	N	N	N	Y	N	N	N	N	N	N	N	N	N	N	N	N	N
61	4	122.03	278.65	0.437933
61	5	25.8	289.29	0.0891839
61	5	129.62	289.29	0.448062
61	6	25.42	297.41	0.0854712
61	7	117.72	307.18	0.383228
61	8	116.96	276.82	0.422513
61	9	112.76	275.03	0.409992
61	13	77.78	93	0.836344
61	14	27.06	194.7	0.138983
61	16	48.25	266.61	0.180976
61	17	47.65	291.08	0.163701
61	18	52.44	291.2	0.180082
61	19	42.96	299.81	0.143291
61	20	65.71	293	0.224266
61	21	62.62	278.53	0.224823
62	4	49.47	274.86	0.179983	M	33	Electric Bicycle versus Vehicle	Y	N	Y	N	N	N	N	N	N	N	N	N	N	N	Y	N	N	N	N	N	N	N	N	N	N	N	N	N	N	N	N
62	5	35.54	278.72	0.127511
62	5	133.36	278.72	0.478473
62	6	177.75	289.87	0.613206
62	7	155.92	291.4	0.535072
62	8	137.2	280.2	0.48965
63	16	42.7	293.77	0.145352	F	83	Vehicle versus Vehicle	Y	Y	N	N	N	N	N	N	N	N	N	N	N	N	N	N	N	N	N	N	N	N	N	N	N	N	N	N	N	N	N
63	16	129.61	293.77	0.441195
63	17	111.68	288.65	0.386905
63	18	112.04	329.97	0.339546
63	19	109.99	310.61	0.35411
63	20	115.74	313.72	0.368928
64	2	27.67	214.83	0.1288	M	72	Vehicle versus Vehicle	Y	N	Y	N	N	N	N	N	N	N	N	N	N	N	N	N	N	Y	N	N	N	N	N	N	N	N	N	N	N	N	Y
64	3	74.31	269.82	0.275406
64	4	107.71	286.41	0.376069
64	5	119.36	329.63	0.362103
65	16	210.14	285.74	0.735424	M	64	Vehicle versus Vehicle	Y	N	N	Y	N	Y	N	Y	N	N	N	N	N	N	N	N	Y	N	N	N	N	N	N	N	N	N	N	Y	N	N	N
65	17	179.31	301.81	0.594116
65	18	216.62	289.42	0.748462
65	19	245.09	307.16	0.797923
65	4	180.26	271.44	0.664088
65	5	214.81	278.95	0.770066
66	13	55.66	132.03	0.421571	M	54	Motorcycle versus Vehicle	Y	N	N	N	N	N	Y	N	N	N	N	N	Y	N	N	N	N	N	N	N	N	N	N	N	Y	N	N	N	N	N	N
66	14	130.49	594.55	0.219477
66	15	50.92	231.38	0.220071
66	15	151.77	231.38	0.655934
66	16	155.29	244.04	0.63633
66	17	175.06	334.15	0.523896
66	18	263.32	378.06	0.696503
66	19	280.59	364.65	0.769478
66	2	208.24	276.7	0.752584
66	3	228.51	266.1	0.858737
66	4	278.17	304.94	0.912212
66	5	287.9	368.61	0.781042
66	6	322.62	358.21	0.900645
66	7	347.12	387.79	0.895124
67	1	44.45	142.56	0.311799	M	60	Motorcycle accident	Y	N	N	Y	N	N	N	N	N	N	N	N	N	N	N	N	N	N	N	N	N	N	N	N	N	N	N	Y	N	N	N
67	2	88.67	179.8	0.493159
67	3	65.96	249.15	0.26474
67	4	60.24	293.52	0.205233
67	6	59.91	322.23	0.185923
67	7	42.92	341.72	0.1256
67	13	75.07	160.92	0.466505
68	4	57.79	267.75	0.215836	M	54	Motorcycle accident	Y	N	N	N	N	N	N	N	Y	N	N	N	Y	N	N	N	N	N	N	N	N	N	N	N	Y	N	N	N	N	N	N
68	4	177.02	267.75	0.661139
68	5	82.96	272.22	0.304754
68	5	179.91	272.22	0.660899
68	6	73.24	303.18	0.241573
68	6	172.56	303.18	0.569167
68	7	59.88	297.64	0.201183
68	7	198.24	297.64	0.66604
68	8	76.11	326.3	0.233252
68	8	202.76	326.3	0.621391
68	9	48.08	303.57	0.158382
68	9	198.49	303.57	0.653852
68	10	112.55	262.48	0.428795
68	10	205.05	262.48	0.781202
68	11	126.48	179.15	0.706001
68	12	46.78	97.7	0.478813
69	5	67.95	296.09	0.229491	M	52	Motorcycle accident	Y	N	N	N	N	N	N	N	N	N	N	N	N	N	N	N	N	N	N	N	N	N	N	N	Y	N	N	N	N	N	N
69	6	168.56	294.69	0.571991
69	8	72.63	341.85	0.212462
69	9	79.97	363.77	0.219837
70	15	60.51	237.2	0.255101	M	58	Vehicle versus Vehicle	Y	N	N	N	N	N	N	N	Y	Y	Y	Y	N	Y	Y	N	Y	N	N	N	N	N	N	N	Y	N	N	N	N	N	N
70	16	180.07	290.73	0.619372
70	17	41.84	307.13	0.136229
70	17	143.97	307.13	0.468759
70	18	24.41	303.71	0.0803727
70	18	192.76	303.71	0.634684
70	19	33.76	302.43	0.111629
70	19	235.63	302.43	0.779122
70	20	28.23	269.87	0.104606
70	22	79.04	252.03	0.313613
70	23	73.93	146.46	0.504779
71	17	162.58	274.48	0.59232	F	68	Pedestrian versus Vehicle	Y	N	N	Y	N	N	N	N	Y	N	N	N	N	N	N	N	N	N	N	N	N	N	N	N	N	N	N	N	N	N	N
71	19	186.27	273.49	0.681085
72	18	132.55	269.33	0.492147	F	52	Vehicle versus Vehicle	Y	N	N	N	N	N	N	N	N	N	N	N	N	N	N	N	Y	N	N	N	N	N	N	N	N	N	N	N	N	N	N
72	19	134.46	282.07	0.47669
72	20	54.39	274	0.198504
72	21	61.44	267.59	0.229605
72	22	60.65	229.2	0.264616
72	4	132.53	255.18	0.519359
72	8	65.56	281.7	0.23273
72	9	64.09	268.4	0.238785
73	1	99.5	120.97	0.822518	M	68	Pedestrian versus Vehicle	Y	Y	N	N	N	Y	N	N	Y	Y	Y	Y	N	Y	N	N	N	Y	N	Y	N	N	N	N	Y	N	N	N	N	N	N
73	2	54.99	202.43	0.271649
73	3	50.36	225.59	0.223237
73	9	96.38	252.72	0.381371
73	14	143.26	189.48	0.756069
73	15	72.19	274.17	0.263304
73	15	207.51	274.17	0.756866
73	16	90.97	292.95	0.310531
73	16	214.99	292.95	0.73388
73	17	104.16	308.97	0.33712
73	18	85.36	325.8	0.262001
73	19	90.86	306.59	0.296357
73	20	139.01	354.74	0.391864
74	3	210.83	249.13	0.846265	F	51	Heavy Object Impact Injury	Y	N	N	N	N	N	N	N	Y	Y	Y	Y	N	N	Y	N	Y	Y	Y	Y	Y	Y	N	N	Y	N	N	N	N	Y	Y
74	4	273.31	313.13	0.872832
74	5	73.24	321.25	0.227984
74	5	266.75	321.25	0.83035
74	6	61.92	298.36	0.207535
74	6	254.86	298.36	0.854203
74	7	63.94	263.87	0.242316
74	7	230.91	263.87	0.87509
74	8	74.04	275.66	0.268592
74	8	247.44	275.66	0.897628
74	9	73.19	261.61	0.279768
74	9	242.54	261.61	0.927105
74	10	82.61	248	0.333105
74	10	237.49	248	0.957621
74	11	135.88	212.14	0.64052
75	13	45.4	78.35	0.579451	M	46	High fall (＞3 meters)	Y	N	N	N	N	N	N	N	N	N	N	N	N	N	N	N	N	N	N	N	N	N	N	N	N	N	N	N	N	N	N
75	14	79.34	154.44	0.513727
75	15	78.18	200.02	0.390861
75	16	78.47	214.99	0.364994
75	17	74.39	279.57	0.266087
75	18	81.64	284.36	0.287101
75	19	161.37	292.07	0.552505
75	20	177.15	262.26	0.675475
75	3	26.73	209.23	0.127754
76	9	67.12	271.32	0.247383	F	38	Electric Bicycle versus Vehicle	Y	N	N	N	N	N	N	N	N	N	N	Y	N	N	Y	N	N	Y	N	N	N	N	N	N	N	N	N	N	N	N	Y
77	1	15.61	86.27	0.180944	M	40	Motorcycle accident	Y	N	N	N	N	N	N	N	N	N	N	Y	N	N	N	N	N	Y	N	N	N	N	N	N	N	N	N	N	N	N	Y
77	1	70.66	86.27	0.819056
77	5	80.87	300.08	0.269495
78	5	219.21	300.08	0.730505	F	58	Pedestrian versus Vehicle	Y	N	N	N	N	Y	N	N	N	N	N	Y	N	N	N	N	N	N	Y	N	N	N	N	N	N	N	N	N	N	N	N
78	1	14.66	139.01	0.10546
78	1	124.35	139.01	0.89454
78	2	95.97	173.4	0.55346
78	2	77.43	173.4	0.44654
78	3	60.44	232.97	0.259433
78	3	82.13	232.97	0.352535
78	3	90.4	232.97	0.388033
78	3	150.84	232.97	0.647465
78	4	45.55	259.52	0.175516
78	4	99.31	259.52	0.382668
78	4	114.66	259.52	0.441816
78	4	144.86	259.52	0.558184
78	5	59.69	238.82	0.249937
78	5	81.89	238.82	0.342894
78	5	141.58	238.82	0.592831
78	6	35.31	294.86	0.119752
78	6	259.55	294.86	0.880248
78	7	32.21	283.83	0.113483
78	7	251.62	283.83	0.886517
78	8	34.15	281.18	0.121452
78	8	247.03	281.18	0.878548
78	9	48.08	253.44	0.18971
78	9	205.36	253.44	0.81029
78	10	31.76	176.74	0.179699
78	10	144.98	176.74	0.820301
78	11	26.46	109.97	0.240611
79	11	83.51	109.97	0.759389	M	59	Vehicle versus Vehicle	Y	N	N	N	N	N	N	N	N	N	N	Y	N	N	N	N	N	N	N	N	N	N	N	N	N	N	N	N	N	N	N
79	3	135.79	210.67	0.644563
79	3	74.88	210.67	0.355437
79	4	151.51	275.43	0.550085
79	4	60.33	275.43	0.219039
79	4	63.59	275.43	0.230875
79	4	211.84	275.43	0.769125
79	5	231.81	272.41	0.85096
79	5	40.6	272.41	0.14904
79	6	233.35	303.05	0.770005
79	6	69.7	303.05	0.229995
79	7	217.03	287.67	0.754441
80	7	70.64	287.67	0.245559	M	24	High fall (＞3 meters)	Y	N	N	N	N	N	N	N	Y	Y	Y	Y	N	N	Y	N	N	N	N	Y	N	N	N	N	Y	N	N	N	N	N	N
80	7	121.6	334.85	0.363148
80	7	213.25	334.85	0.636852
80	8	104.22	357.26	0.29172
80	8	253.04	357.26	0.70828
80	9	92.04	338.61	0.271817
80	9	246.57	338.61	0.728183
80	10	66.54	267.27	0.248962
80	10	200.73	267.27	0.751038
80	11	38.71	218.37	0.177268
81	11	179.66	218.37	0.822732	M	49	Vehicle versus Vehicle	Y	N	N	N	N	Y	Y	Y	N	N	N	N	N	N	N	N	N	Y	N	N	N	N	N	N	N	N	N	N	N	N	N
81	2	168.73	203.68	0.828407
81	2	34.95	203.68	0.171593
81	3	176.42	263.45	0.669653
81	3	87.03	263.45	0.330347
81	4	281.21	353.21	0.796155
81	4	72	353.21	0.203845
81	5	215.12	327.6	0.656654
81	5	112.48	327.6	0.343346
81	6	252.02	345.42	0.729605
81	6	93.4	345.42	0.270395
81	7	274.18	335.3	0.817715
81	7	61.12	335.3	0.182285
81	8	293.42	332.73	0.881856
81	8	39.31	332.73	0.118144
81	9	266.65	303.66	0.87812
81	9	37.01	303.66	0.12188
81	14	173.49	202.77	0.8556
81	14	29.28	202.77	0.1444
81	15	181.74	254.61	0.713798
81	15	72.87	254.61	0.286202
81	16	211.19	287.66	0.734165
81	16	76.47	287.66	0.265835
81	17	228.46	326.19	0.700389
81	17	97.73	326.19	0.299611
81	18	233.72	304.7	0.76705
81	18	70.98	304.7	0.23295
81	19	304.47	321.91	0.945823
81	19	17.44	321.91	0.0541766
81	20	271.05	308.93	0.877383
81	20	37.88	308.93	0.122617
81	21	284.17	310.62	0.914848
82	21	26.45	310.62	0.0851523	M	62	Pedestrian versus Vehicle	Y	N	Y	N	N	N	N	N	N	N	N	N	N	N	N	N	N	Y	Y	N	N	N	N	N	N	N	N	N	N	N	N
82	1	50.39	147.13	0.342486
82	1	96.74	147.13	0.657514
82	2	113.18	160.93	0.703287
82	2	47.75	160.93	0.296713
82	3	154.68	212.76	0.727016
82	3	58.08	212.76	0.272984
82	4	25.31	250.35	0.101098
82	4	76.32	250.35	0.304853
82	4	148.72	250.35	0.594048
82	4	101.63	250.35	0.405952
82	5	230.88	281.57	0.819974
82	5	50.69	281.57	0.180026
82	14	39.4	163.2	0.241422
83	14	123.8	163.2	0.758578	F	44	Vehicle versus Vehicle	Y	Y	N	N	N	N	N	N	N	N	N	N	N	N	N	N	N	N	N	N	N	N	N	N	N	N	N	N	N	N	N
83	2	37	178.09	0.20776
83	2	82.37	178.09	0.462519
83	2	58.72	178.09	0.329721
83	2	119.37	178.09	0.670279
83	3	186.22	223	0.835067
83	3	36.78	223	0.164933
83	4	199.32	255.72	0.779446
83	4	56.4	255.72	0.220554
83	5	219.94	281.46	0.781425
83	5	61.52	281.46	0.218575
83	6	275.02	296.21	0.928463
83	6	21.19	296.21	0.0715371
83	14	127.87	189.75	0.673887
83	14	61.88	189.75	0.326113
84	1	89.29	106.82	0.835892	M	64	Vehicle versus Vehicle	Y	N	N	N	N	N	N	Y	N	N	N	Y	Y	N	N	N	N	N	Y	N	N	N	N	N	N	N	N	N	Y	N	N
84	2	62.99	217.82	0.289184
84	2	132.41	217.82	0.607887
84	3	82.5	267.88	0.307974
84	4	168.39	311.14	0.541203
84	5	169.24	313.3	0.540185
84	6	182.49	313.76	0.581623
84	7	127.55	325.19	0.392232
84	8	109.82	311.84	0.352168
84	9	93.68	278.66	0.33618
84	9	185.91	278.66	0.667157
84	10	33.45	229.47	0.145771
85	1	84.49	110.92	0.76172	M	56	Vehicle versus Vehicle	Y	N	N	N	N	Y	N	N	N	N	N	N	N	N	N	N	N	N	N	N	N	N	N	N	N	N	N	N	N	N	N
85	13	83.39	103.2	0.808043
86	13	24.35	92.35	0.263671	F	67	Vehicle versus Vehicle	Y	N	N	N	N	N	N	N	Y	Y	Y	N	Y	N	N	N	Y	N	N	Y	N	N	N	N	Y	N	N	N	N	N	N
86	14	41.09	176.44	0.232884
86	14	95.93	176.44	0.543698
86	15	39.85	210.87	0.188979
86	15	71.6	210.87	0.339546
86	17	83.47	238.28	0.350302
86	17	155.27	238.28	0.651628
86	18	31.27	245.83	0.127202
86	18	41.96	245.83	0.170687
86	19	30.19	217.26	0.138958
86	19	47.91	217.26	0.220519
86	20	37.51	206.63	0.181532
86	21	26.51	206.4	0.12844
86	21	48.6	206.4	0.235465
86	22	67.56	198.22	0.340833
86	4	189.25	262.34	0.721392
86	7	232.39	249.19	0.932582
87	14	153.81	221.24	0.695218	F	69	Vehicle versus Vehicle	Y	Y	N	N	N	N	N	N	N	N	N	N	N	N	N	N	N	N	N	N	N	N	N	N	N	N	N	N	N	N	N
87	15	246.14	280.26	0.878256
87	17	57.2	293.18	0.195102
87	8	81.37	236.05	0.344715
88	17	322.85	335.22	0.963099	M	54	High fall (＞3 meters)	Y	N	Y	N	Y	Y	Y	Y	Y	N	N	Y	N	N	N	N	Y	Y	N	N	N	N	N	N	N	N	N	N	N	N	Y
88	18	324.56	339.17	0.956924
89	1	85.71	112.88	0.759302	F	60	Pedestrian versus Vehicle	Y	Y	N	N	N	Y	Y	Y	N	N	N	Y	N	N	N	N	Y	N	Y	Y	N	N	N	N	N	Y	N	N	Y	N	N
89	5	137.97	154.34	0.893935
89	6	130.74	153.63	0.851006
89	7	188.19	280.89	0.669978
89	8	168.35	271.49	0.620097
89	9	183.95	249.85	0.736242
89	11	56.79	139.74	0.406398
90	13	49.41	127.22	0.388382	M	74	High fall (＞3 meters)	Y	Y	Y	N	N	N	N	N	N	N	N	Y	N	N	N	N	N	Y	Y	Y	N	N	N	N	N	N	N	N	Y	N	Y
90	7	288.89	306.35	0.943006
91	3	139.25	267.02	0.521497	M	55	High fall (＞3 meters)	Y	N	N	N	N	N	N	N	N	N	N	Y	Y	N	Y	N	Y	Y	N	N	N	N	N	N	N	N	N	N	N	N	Y
91	4	212.53	292.9	0.725606
91	4	241.25	292.9	0.82366
91	5	260.19	311.31	0.835791
91	6	235.47	319.94	0.735982
91	7	275.32	301.8	0.91226
91	9	96.09	275.72	0.348506
91	19	116.38	315.06	0.36939
91	20	135.1	296.41	0.455788
91	21	131.43	274.82	0.47824
92	6	204.2	315.91	0.646387	M	51	Vehicle versus Vehicle	Y	N	N	N	N	N	N	N	N	N	N	Y	N	N	Y	Y	N	Y	N	Y	N	N	N	N	N	N	N	Y	N	N	Y
92	6	283.06	315.91	0.896015
92	7	235.46	310.02	0.759499
92	8	236.25	286.27	0.82527
92	9	186.9	242.04	0.772186
93	15	83.12	264.06	0.314777	F	62	Vehicle versus Vehicle	Y	N	Y	Y	N	N	N	N	N	Y	N	N	N	N	Y	N	Y	N	Y	Y	N	N	N	N	Y	N	N	N	Y	N	N
93	15	163.06	264.06	0.617511
93	16	186.23	288.53	0.645444
93	17	49.36	299.89	0.164594
93	18	141.2	306.25	0.461061
93	18	290.95	306.25	0.950041
93	19	90.49	289.92	0.312121
93	20	66.74	261.74	0.254986
93	6	141.58	310.61	0.455813
93	8	53.19	289.71	0.183597
93	9	41.43	247.21	0.16759
93	10	36.48	243.63	0.149735
94	14	53.32	193.7	0.275271	F	71	Vehicle versus Vehicle	Y	Y	N	N	N	N	N	N	N	N	N	N	N	N	N	N	N	N	N	N	N	N	N	N	Y	N	N	N	N	N	N
94	15	62.04	266.43	0.232857
94	16	64.12	292.31	0.219356
94	16	193.56	292.31	0.662174
94	16	273.22	292.31	0.934693
94	17	61.38	328.77	0.186696
94	17	184.15	328.77	0.560118
94	19	177.27	303.31	0.584452
95	3	91.32	233.19	0.391612	M	79	Vehicle versus Vehicle	Y	N	N	N	N	Y	N	N	N	N	N	N	N	N	N	N	N	Y	N	N	N	N	N	N	N	N	N	N	N	N	Y
95	4	134.94	262.12	0.514802
95	5	52.18	299.27	0.174358
95	5	160.85	299.27	0.537475
95	6	172.16	296.99	0.579683
95	7	52.52	303.74	0.172911
95	16	121.83	283.26	0.4301
95	17	128.27	297.03	0.431842
95	18	129.95	306.51	0.423967
95	19	149.94	301.2	0.497809
95	20	151.79	294.87	0.514769
95	21	192.36	266.33	0.722262
96	14	103.77	166.99	0.621414	F	73	Vehicle versus Vehicle	Y	N	N	N	N	Y	N	N	Y	Y	Y	N	N	N	Y	N	N	N	N	N	N	N	Y	N	Y	N	N	N	N	N	N
96	15	144.21	228.72	0.630509
96	16	158.76	252.55	0.628628
96	16	222.03	252.55	0.879153
96	17	190.65	271.01	0.70348
96	18	183.62	270.36	0.679169
96	19	196.08	290.74	0.674417
96	19	239.97	290.74	0.825377
96	20	77.2	267.69	0.288393
96	20	195.07	267.69	0.728716
97	2	150.25	223.65	0.671809	F	65	Vehicle versus Vehicle	Y	N	N	N	N	N	N	N	Y	N	N	Y	N	N	N	Y	N	Y	N	N	N	N	N	N	Y	N	N	N	N	N	Y
97	3	86.83	257.5	0.337204
97	3	187.66	257.5	0.728777
97	4	83.64	239.63	0.349038
97	4	186.12	239.63	0.776697
97	5	83.4	281.53	0.296238
97	5	203.32	281.53	0.722197
97	6	221.69	269.53	0.822506
97	7	61.96	264.82	0.23397
97	8	65.62	259.55	0.252822
97	9	69.65	235.35	0.295942
97	10	63.21	187.81	0.336564
97	11	60.37	134.22	0.449784
97	12	50.39	76.23	0.661026
98	14	53.32	193.7	0.275271	M	59	Pedestrian versus Vehicle	Y	N	N	N	N	Y	N	Y	N	N	N	N	N	N	Y	N	Y	N	N	N	N	N	N	N	Y	N	N	N	N	N	N
98	15	62.04	266.43	0.232857
98	15	165.67	266.43	0.621814
98	16	64.12	292.31	0.219356
98	16	193.56	292.31	0.662174
98	16	273.22	292.31	0.934693
98	17	61.38	328.77	0.186696
98	17	184.15	328.77	0.560118
98	19	177.27	303.31	0.584452
99	15	222.7	282.38	0.788654	M	57	High fall (＞3 meters)	Y	N	N	N	N	N	Y	N	Y	Y	Y	Y	N	N	N	N	N	N	N	N	N	N	N	N	Y	N	N	N	N	N	N
99	16	229.52	284.3	0.807316
99	17	66.14	301.31	0.219508
99	17	230.62	301.31	0.765391
99	19	78.46	304.55	0.257626
99	19	194.6	304.55	0.638976
99	20	166.56	276.91	0.601495
99	21	36.82	265.13	0.138875
99	22	18.91	232.96	0.0811727
100	2	48.89	143.49	0.340721	M	42	High fall (＞3 meters)	Y	N	N	N	N	N	N	N	Y	Y	Y	Y	N	N	N	N	N	Y	N	N	N	N	N	N	N	N	N	N	N	N	N
100	4	151.85	282.86	0.536838
100	6	202.63	306.34	0.661455
100	8	82.76	310.96	0.266144
100	9	150.15	297.73	0.504316
101	3	97.16	287.3	0.338183	M	34	High fall (＞3 meters)	Y	Y	Y	Y	N	N	N	N	Y	Y	Y	Y	Y	N	Y	Y	N	N	N	N	N	N	N	N	N	N	N	N	N	N	N
101	4	44.76	331.47	0.135035
101	5	23.38	328.77	0.0711135
101	5	86.93	328.77	0.26441
101	6	105.54	338.2	0.312064
101	7	119.63	334.87	0.357243
101	8	143.54	345.33	0.41566
101	8	312.93	345.33	0.906177
101	9	79.64	311.01	0.256069
101	10	89.77	278.35	0.322508
101	11	32.68	186.35	0.175369
101	14	92.82	250.27	0.370879
101	14	237.69	250.27	0.949734
101	17	6.32	332.56	0.0190041
102	15	98.35	278.94	0.352585	M	53	High fall (＞3 meters)	Y	N	N	N	N	Y	N	N	Y	N	N	Y	N	N	N	N	Y	N	Y	N	N	N	N	N	N	N	N	Y	Y	N	N
102	15	200.15	278.94	0.717538
102	16	130.36	276.25	0.471891
102	17	145.9	333.87	0.436996
102	18	127.02	332.78	0.381694
102	19	136.52	305.37	0.447064
